# Supplementary material for: AgentMD: Empowering language agents for risk prediction with large-scale clinical tool learning
Source: Nat Commun. 2025 Oct 23;16:9377. doi: 10.1038/s41467-025-64430-x (PMC12549800; doi:10.1038/s41467-025-64430-x)
Supplement: Supplementary file 3 — Source Data [file 41467_2025_64430_MOESM3_ESM.xlsx]

## Sheet: Figure2a
Short Name	Citations	Logic Correctness	Interpretation Correctness	Coverage MDCalc	Coverage Others	Q1	Q2	Q3	Q4	Q5
CHADS2	3721	1	1	1	1	1	1	1	1	1
FIB-4	2886	1	1	1	1	1	1	1	1	1
TIMI	2209	1	1	1	1	1	1	1	1	1
CURB-65	1947	1	1	1	1	1	1	1	1	1
21-Gene	1910	0	1	0	0	0.5	0.5	0.5	0.5	0.5
MELD	1826	1	0.5	1	1	0.5	0.5	0.5	0.5	0.5
CATR	1357	0.5	1	0	1	1	1	1	1	1
GNRI	1074	1	1	0	1	1	1	1	1	1
Canadian-CT	959	1	1	1	1	1	1	1	1	1
IPF	779	0	1	1	1	1	0.5	0.5	0.5	0.5
COTE	767	0	0	0	0	0	0	0	0	0
LFR	734	1	1	0	0	0.5	0.5	0.5	0.5	0.5
HEMORR2HAGES	722	1	1	1	1	1	1	1	1	1
SCORTEN	689	1	0.5	0	1	0.5	0.5	0.5	0.5	0.5
PSSLCA	669	1	1	0	0	0.5	0.5	0.5	0.5	0.5
RCC Prognosis	665	1	1	1	1	1	1	1	1	1
ATRIA	638	1	1	1	1	1	1	1	1	1
DAPT	637	1	1	1	1	1	1	1	1	1
Glioma Prognosis	623	1	1	0	0	0.5	0.5	0.5	0.5	0.5
Adapted CCI	609	1	1	0	0	0.5	0.5	0.5	0.5	0.5
BARD	568	1	1	1	0	1	1	1	1	1
4-year Prognosis	542	0.5	1	0	1	0.5	0.5	0.5	0.5	0.5
LVAD Risk	542	1	0	0	0	0	0	0	0	0
ISIS	535	1	1	0	1	0	0	0	0	0
RVFRS	525	1	1	0	0	0.5	0.5	0.5	0.5	0.5
MELD-Na	497	1	1	1	1	0.5	0.5	0.5	0.5	0.5
FI	488	1	0.5	0	1	1	1	1	1	1
1-year Prognosis	469	1	1	0	1	1	1	1	1	1
ALL Risk	448	1	1	0	0	0.5	0.5	0.5	0.5	0.5
MFH Staging	438	1	1	0	0	0.5	0.5	0.5	0.5	0.5
ABCD	438	0.5	1	0	0	0.5	0.5	0.5	0.5	0
ICD Risk	436	0.5	1	0	0	0.5	0.5	0.5	0.5	0.5
Candida Score	420	1	1	0	1	1	1	1	1	1
CADILLAC	402	1	1	0	0	0.5	0.5	0.5	0.5	0.5
Chagas	396	1	1	0	0	0.5	0.5	0.5	0.5	0.5
IPSET-thrombosis	380	1	1	0	1	1	1	1	1	1
mCRC Prognosis	371	1	1	0	0	0.5	0.5	0.5	0.5	0.5
IVIG Resistance	351	1	1	0	0	0.5	0.5	0.5	0.5	0.5
AL Prognosis	333	0.5	0.5	0	0	0.5	0	0.5	0	0.5
PDMES	324	1	1	0	0	0.5	0.5	0.5	0.5	0.5
Delirium Risk	317	1	1	0	0	0.5	0.5	0.5	0.5	0.5
PFS	310	1	1	0	0	0.5	0.5	0.5	0.5	0.5
Liver Metastases	306	1	1	0	0	0.5	0.5	0.5	0.5	0.5
RRT Index	299	1	0.5	0	0	0.5	0.5	0.5	0	0.5
BrainAGE	287	1	1	0	0	0.5	0.5	0.5	0.5	0.5
CMML Prognosis	285	1	1	0	0	0.5	0.5	0.5	0.5	0.5
CRB-65	276	1	0	0	1	0.5	0.5	0.5	0.5	0.5
IMDC Prognosis	264	1	1	1	1	0.5	0.5	1	0.5	0.5
MFS	263	1	1	0	0	0.5	0.5	0.5	0.5	0.5
VIS	262	0	1	0	0	0	0	0	0	0

## Sheet: Figure2b
Short Name	Citations	Logic Correctness	Interpretation Correctness	Coverage MDCalc	Coverage Others	Q1	Q2	Q3	Q4	Q5
mCRC Liver	134	1	0.5	0	0	0.5	0.5	0.5	0.5	0.5
DVT Risk	94	0	0.5	0	0	0	0	0	0	0
HCC Decompensation	80	0	1	1	0	0	0	0	0	0
MSTFI	64	1	1	0	0	0.5	0.5	0.5	0.5	0.5
RARS-T	58	1	1	0	0	0.5	0.5	0.5	0.5	0.5
ARCTIC	56	1	0.5	0	0	0.5	0.5	0.5	0.5	0.5
COPD Severity	55	1	1	0	0	0.5	0.5	0.5	0.5	0.5
A-DIVA	54	1	1	0	0	0.5	0.5	0.5	0.5	0.5
Extubation Success	53	1	1	0	0	0.5	0.5	0.5	0.5	0.5
AVM Score	46	1	1	0	0	0.5	0.5	0.5	0.5	0.5
PPRC	41	0.5	1	0	0	0.5	0.5	0.5	0.5	0.5
SPURS	39	1	1	0	0	0.5	0.5	0.5	0.5	0.5
SCC Recurrence	35	1	1	0	0	0.5	0.5	0.5	0.5	0.5
CRP Albumin Ratio	34	1	0.5	0	0	0.5	0.5	0.5	0.5	0.5
ACA Calculator	33	1	1	0	0	0.5	0.5	0.5	0.5	0.5
Transplant Iron Score	33	1	0.5	0	0	0.5	0	0.5	0	0.5
Vancomycin MIC Predictor	29	1	1	0	0	0.5	0.5	0.5	0.5	0.5
Hemodialysis Risk	27	1	1	0	0	0.5	0.5	0.5	0.5	0.5
Tibial Nonunion	27	0	0	0	0	0.5	0.5	0.5	0.5	0.5
ACR/EULAR GCA	24	1	1	0	0	0.5	0.5	0.5	0.5	0.5
OAA Repair Mortality	23	0.5	1	0	0	0.5	0.5	0.5	0.5	0.5
Trial Prognostic Score	22	1	1	0	0	0.5	0.5	0.5	0.5	0.5
PTB	20	0.5	1	0	0	0.5	0.5	0.5	0.5	0.5
Colitis Risk Score	20	1	0.5	0	0	0.5	0.5	0	0.5	0.5
Pretreatment Risk	19	1	1	0	0	0.5	0.5	0.5	0.5	0.5
Colon Cancer Risk	19	1	1	0	0	0.5	0.5	0.5	0.5	0.5
SIPS	17	1	1	0	0	0.5	0.5	0.5	0.5	0.5
Transplantation Outcome	16	1	1	0	0	0.5	0.5	0.5	0.5	0.5
HAPS	13	1	1	1	1	1	1	1	1	1
Cr/Alb Score	12	1	1	0	0	0.5	0.5	0.5	0.5	0.5
Hypogonadism Risk	11	1	1	0	0	0.5	0.5	0.5	0.5	0.5
5MPB-Toledo Score	11	1	1	0	0	0.5	0.5	0.5	0.5	0.5
ADHF	11	0.5	1	0	0	0.5	0.5	0.5	0.5	0.5
MRS	9	1	1	0	0	0.5	0.5	0.5	0.5	0.5
Reintervention Risk	8	1	1	0	0	0.5	0.5	0.5	0.5	0.5
BRS	8	1	1	0	0	0.5	0.5	0.5	0.5	0.5
HCC Risk	7	1	1	0	0	0.5	0.5	0.5	0.5	0.5
Vasopressor Score	6	1	0.5	0	0	0	0	0	0	0
SEA-MAKE	6	1	1	0	0	0.5	0.5	0.5	0.5	0.5
Postoperative Risk	5	1	1	0	0	0.5	0.5	0.5	0.5	0.5
LOS	5	1	1	0	0	0.5	0.5	0.5	0.5	0.5
IRG Risk Model	3	0	0	0	0	0.5	0.5	0.5	0.5	0.5
CHC Risk	3	1	1	0	0	0.5	0.5	0.5	0.5	0.5
SHE	2	1	1	0	0	0.5	0.5	0.5	0.5	0.5
Older-STEMI-CMR	2	1	1	0	0	0.5	0.5	0.5	0.5	0.5
RRS	2	1	1	0	0	0.5	0.5	0.5	0.5	0.5
AML-MRC Risk	2	1	1	0	0	0.5	0.5	0.5	0.5	0.5
Alcohol Misuse	1	1	1	0	0	0.5	0.5	0.5	0.5	0.5
LNM Score	1	1	1	0	0	0.5	0.5	0.5	0.5	0.5
PIV and PILE	1	1	1	0	0	0.5	0.5	0.5	0.5	0.5

## Sheet: Figure3
Method	Accuracy on RiskQA	Standard Deviation
Random	0.2	-
CoT + GPT-3.5	0.3206	0.0249
AgentMD + GPT-3.5	0.5457	0.0266
CoT + GPT-4	0.4086	0.0263
AgentMD + GPT-4	0.8771	0.0175
Method	Tool Selection Accuracy	Standard Deviation
MedCPT	0.7229	0.0239
AgentMD + GPT-3.5	0.6629	0.0253
AgentMD + GPT-4	0.8229	0.0204

## Sheet: Figure4b
Proportions	Yes	Partial	No
Patient Eligible	80.63	8.75	10.63
Process Correct	52.31	28.46	19.23
Result Useful	68.6	29.07	2.33

## Sheet: Figure4c
	Patient Eligibility	Process Correctness	Result Usefulness	Average
PERC	1	1	1	1
SIRS Criteria	1	1	1	1
GBS	0.8	0.916667	0.916667	0.877778
qSOFA	0.95	0.75	0.875	0.858333
CURB-65 Score	0.9	0.8125	0.8125	0.841667
GCS	1	0.55	0.916667	0.822222
Wells' DVT	0.95	0.55	0.833333	0.777778
Ottawa Ankle Rules	0.7	0.666667	0.875	0.747222
CHADS2 Score	0.6	0.625	1	0.741667
Ottawa Knee Rules	0.85	0.6875	0.666667	0.734722
CCHR	0.8	0.6875	0.666667	0.718056
Wells' PE	0.95	0.45	0.75	0.716667
PECARN Algorithm	0.9	0.5625	0.5	0.654167
Centor Criteria	0.75	0.45	0.625	0.608333
HEART Score	0.65	0.416667	0.5	0.522222
CCR	0.8	0.416667	0	0.405556

## Sheet: Figure5c
tool_per_patient
3
4
5
0
6
6
5
2
2
1
5
9
2
5
1
3
3
7
0
6
12
4
5
5
6
6
3
5
3
4
5
10
6
4
15
6
1
2
5
4
6
9
4
8
4
3
9
1
8
4
4
10
9
8
4
4
9
3
2
5
9
0
3
13
11
10
5
10
7
1
5
5
4
3
3
2
6
4
5
4
1
4
2
4
2
1
2
4
4
1
1
11
5
1
8
8
7
4
4
1
3
6
4
1
2
2
7
9
6
10
2
7
5
4
5
3
1
4
5
7
4
7
3
5
8
8
2
0
0
6
6
4
2
1
6
4
4
4
1
8
1
4
0
6
1
4
7
15
4
3
0
6
3
7
4
3
6
7
3
2
4
11
1
7
4
10
3
3
9
6
2
5
8
9
10
4
4
3
3
6
5
7
1
4
6
14
3
2
4
0
4
6
9
2
4
9
4
1
11
6
2
2
7
4
9
7
0
7
2
4
9
4
6
6
10
4
2
7
2
2
0
4
3
5
1
6
5
5
7
2
2
6
8
1
5
1
0
2
1
0
5
1
7
2
8
3
8
1
3
4
3
4
6
1
1
6
3
0
1
1
6
2
5
3
3
3
6
4
6
5
1
4
3
5
0
1
3
7
1
1
4
9
11
3
4
1
2
1
9
7
12
5
4
3
7
8
6
5
0
0
3
3
8
8
2
1
10
2
1
9
11
3
6
4
3
1
2
2
4
7
5
4
9
0
7
8
12
6
0
0
1
3
3
5
2
1
7
3
1
6
2
4
8
3
4
7
6
6
7
4
7
2
1
4
3
10
5
4
4
0
3
6
3
4
0
0
4
2
2
2
7
3
5
4
7
18
0
7
3
2
9
4
1
10
5
8
0
4
11
2
1
5
2
4
2
7
3
6
12
2
7
5
3
9
0
1
10
10
11
6
5
5
0
2
4
5
5
3
18
10
6
2
5
3
3
4
0
3
3
8
8
10
6
3
4
10
1
1
0
3
2
0
5
8
3
0
1
5
5
1
8
4
7
5
2
4
4
1
7
0
2
14
6
6
3
2
5
6
2
2
6
4
6
3
4
0
5
9
2
3
6
7
6
9
8
0
6
5
5
1
5
3
5
4
2
7
4
6
3
1
6
5
4
3
7
14
4
5
4
2
5
1
3
8
16
2
6
11
6
2
1
1
2
1
5
2
2
8
6
4
4
6
5
0
1
2
6
9
0
8
2
1
7
6
3
0
5
3
5
2
2
3
3
9
11
4
8
2
5
6
5
0
1
7
2
3
2
3
6
6
2
5
4
8
2
5
11
3
2
0
2
0
4
4
5
2
5
1
5
1
5
9
2
7
3
4
6
4
7
6
5
3
2
3
4
4
6
5
1
5
3
5
3
1
3
2
4
7
8
5
2
6
2
1
3
2
8
6
4
2
2
1
3
7
7
5
1
7
7
3
4
5
5
2
4
3
2
4
2
3
12
3
4
12
3
2
3
5
5
10
8
8
0
3
5
7
5
2
3
10
5
6
1
6
1
3
2
0
9
10
5
11
3
10
7
6
0
5
2
4
8
6
9
2
3
7
3
2
5
2
3
4
8
9
5
6
5
3
5
2
7
11
10
7
1
12
5
4
3
3
4
10
4
7
7
6
3
4
2
1
1
2
2
3
4
5
9
6
9
1
2
12
4
3
8
9
9
4
5
2
7
2
1
7
10
0
7
8
5
2
5
3
7
1
5
5
0
6
9
1
10
6
4
1
13
5
1
1
8
5
2
8
2
11
4
4
10
3
3
9
6
2
3
3
4
3
7
4
8
5
4
8
7
9
1
3
7
0
0
2
3
12
3
0
4
1
0
9
2
3
2
2
2
4
5
6
3
1
8
0
8
1
4
3
1
4
4
4
3
5
8
5
3
6
2
7
2
8
1
3
5
1
2
3
2
1
8
6
9
1
1
2
0
3
5
1
11
6
9
2
4
5
5
1
5
8
5
8
5
1
1
0
8
3
3
5
3
11
5
2
3
8
2
0
4
3
5
0
13
5
4
5
5
3
12
0
4
3
2
9
4
11
5
3
4
3
2
7
5
4
4
5
8
11
2
9
1
2
6
4
0
3
8
9
1
9
1
9
5
4
0
4
2
4
4
9
3
6
2
3
10
2
4
6
4
9
1
7
9
3
2
7
4
4
1
8
1
4
13
6
6
7
7
6
4
2
4
11
1
2
12
9
4
8
5
1
4
3
4
1
0
1
1
6
5
5
5
8
3
1
4
12
9
2
3
3
4
3
4
3
10
1
11
1
4
0
4
4
4
4
10
7
5
4
9
4
3
3
4
6
13
9
3
1
3
0
6
5
4
3
6
10
3
3
10
7
7
1
4
3
2
8
2
6
4
8
0
3
4
3
2
12
6
7
5
4
4
3
6
7
8
3
5
4
6
1
2
5
7
0
7
3
7
3
4
2
3
3
4
8
5
0
6
0
7
5
3
5
12
8
4
2
3
4
0
4
7
2
7
1
0
5
2
6
8
6
6
1
3
7
3
1
8
4
5
4
3
8
5
0
2
1
7
8
1
5
9
3
3
4
1
10
7
1
5
3
7
11
2
3
8
4
6
2
0
1
12
9
2
0
8
4
10
14
8
11
5
9
3
2
2
5
7
5
5
5
2
3
10
3
3
5
5
3
0
6
12
3
6
8
6
10
10
5
6
9
9
3
8
0
7
12
3
5
5
6
13
4
5
5
6
4
2
6
1
9
6
1
9
5
4
10
5
7
7
2
12
5
1
0
3
5
7
3
1
5
1
7
2
0
8
6
6
2
10
10
4
2
0
10
2
3
3
1
9
2
1
5
6
2
0
3
6
5
3
7
2
8
7
5
4
4
3
3
3
4
2
3
2
2
6
1
2
2
12
8
9
8
0
1
5
4
6
6
3
2
6
6
3
3
6
4
3
2
1
3
8
7
13
5
8
1
5
4
4
2
2
1
3
3
0
5
4
0
6
5
5
6
5
1
2
9
4
5
0
5
6
6
3
11
1
1
12
5
2
7
4
7
9
7
3
3
3
4
6
3
8
4
2
7
7
3
4
6
0
4
5
4
11
4
7
3
2
0
9
1
0
5
4
7
6
6
11
8
5
1
1
3
3
4
2
3
7
4
5
2
2
10
6
5
3
4
3
4
1
4
0
3
4
5
3
0
3
2
9
7
1
4
5
7
2
10
5
4
4
4
4
5
0
6
1
3
1
5
1
5
7
3
5
10
0
3
5
3
3
11
3
5
2
15
5
7
6
9
3
10
4
11
3
7
6
2
9
10
3
10
4
3
6
3
4
3
3
2
2
2
7
7
6
3
5
2
5
6
1
5
10
0
5
5
5
5
5
6
3
4
4
1
3
7
2
4
3
6
2
2
9
5
2
6
2
9
7
12
9
3
2
2
6
3
7
6
4
2
8
4
11
7
8
1
13
5
4
7
4
3
6
1
5
7
9
8
4
4
2
3
2
4
7
6
6
4
6
9
12
11
7
8
3
12
8
2
4
7
7
8
13
3
7
5
6
4
7
3
5
3
6
3
2
4
6
5
3
1
7
2
6
10
3
0
4
5
6
11
4
1
8
0
11
7
4
2
6
3
10
9
3
4
5
5
3
5
5
5
0
3
2
5
2
3
6
2
4
1
4
4
2
1
5
5
6
3
10
7
7
4
3
2
2
1
10
11
6
6
1
12
9
1
2
11
8
8
6
5
2
5
4
10
4
9
4
3
1
10
2
4
10
5
3
4
6
1
0
2
17
3
1
4
6
5
11
4
2
5
0
2
4
6
1
0
9
2
1
1
2
1
0
8
3
4
14
1
5
6
10
6
1
2
4
11
4
4
6
8
8
5
4
2
9
6
3
8
0
4
5
0
7
7
3
3
0
1
4
5
3
6
3
6
1
6
7
6
4
2
5
4
3
3
7
6
3
4
4
13
9
8
1
4
0
3
8
7
4
2
0
5
0
0
5
6
2
1
1
4
7
1
5
6
1
4
9
3
0
4
2
1
3
1
5
13
3
5
4
3
7
6
5
0
1
7
5
2
10
4
4
6
2
2
0
3
3
3
8
1
4
14
0
3
1
2
7
6
1
9
2
2
6
4
11
9
6
5
9
6
3
2
4
7
8
3
11
2
6
5
7
11
2
4
2
4
3
3
8
5
5
4
1
2
3
3
7
11
10
6
5
5
6
0
0
0
6
0
0
1
1
2
1
2
4
3
5
5
4
7
10
5
0
6
6
9
2
7
2
3
2
2
2
6
2
5
0
1
1
4
7
4
1
10
6
4
3
5
4
9
0
6
2
2
1
7
3
5
5
9
6
5
4
1
7
7
6
4
8
2
1
6
9
9
9
4
8
9
3
4
4
8
3
9
5
5
1
8
7
3
5
4
2
5
7
12
6
7
6
0
4
6
5
1
9
2
5
2
4
5
6
6
3
1
5
4
12
5
4
7
9
5
9
4
6
2
10
5
6
2
3
5
6
2
2
[truncated: 7,812 more rows]

## Sheet: Figure5d
patient_per_tool
31
34
843
860
376
346
23
66
33
110
169
55
639
584
187
155
171
5
22
19
146
24
60
176
291
130
222
189
111
62
827
14
207
234
37
109
112
26
72
197
16
158
72
76
20
541
293
31
220
376
15
47
28
245
5
35
60
10
156
103
69
264
316
440
16
12
6
70
16
14
68
100
67
53
95
32
98
133
217
229
112
64
137
33
9
140
81
67
100
232
291
75
146
12
16
41
387
75
106
132
39
69
662
147
3
305
12
77
63
148
27
177
450
194
46
622
74
96
238
129
29
631
11
314
365
242
278
742
276
20
95
250
12
133
493
164
147
79
28
100
5
441
23
112
24
102
61
20
10
684
178
167
130
295
155
21
44
312
96
18
142
72
146
93
65
28
110
78
280
60
81
24
318
293
240
110
27
92
101
198
138
307
63
17
156
9
61
11
30
27
74
247
267
17
3
1
35
59
11
114
103
137
94
558
286
213
85
159
33
53
34
76
138
26
117
50
81
29
4
15
13
18
25
7
94
10
17
123
20
64
217
25
76
68
82
39
63
10
20
38
2
26
12
69
81
27
14
43
33
91
147
103
138
37
122
67
46
14
11
11
3
129
26
7
22
51
54
76
111
65
3
27
1
74
25
22
52
9
77
72
5
37
68
146
64
102
48
1
9
1
30
13
31
45
90
25
23
148
135
248
23
64
32
18
91
21
42
48
10
83
17
73
76
100
91
142
28
88
132
18
22
6
27
34
28
6
10
10
2
33
6
16
6
19
10
13
3
27
13
56
16
31
44
6
21
14
50
7
9
4
59
34
52
39
55
9
16
3
28
6
108
8
16
17
79
23
56
82
7
14
2
30
9
18
116
57
10
114
2
78
4
73
17
1
49
31
20
23
11
17
17
37
62
20
25
32
19
66
99
7
62
1
5
15
27
12
21
7
29
15
2
1
1
24
54
32
44
20
61
67
12
39
62
8
11
75
5
14
56
35
18
6
24
14
9
7
23
13
6
38
20
17
8
21
13
70
6
19
24
15
6
11
4
33
12
44
52
2
17
6
5
7
15
18
20
12
3
30
22
1
34
29
4
5
13
28
3
8
12
4
30
4
14
13
13
19
26
25
3
6
1
11
8
19
10
15
26
27
22
67
13
7
1
4
3
1
16
12
2
1
35
3
10
9
8
28
10
3
9
4
5
13
23
4
6
29
11
8
6
6
12
2
9
20
37
9
8
6
32
21
4
10
19
13
10
9
30
9
7
10
9
20
18
14
29
2
12
4
1
12
12
11
1
4
4
26
17
20
11
13
6
4
4
17
10
7
12
23
9
20
8
16
10
7
1
7
22
5
7
4
1
12
6
7
2
27
11
14
9
5
10
1
36
6
3
1
8
3
7
2
9
12
12
3
7
9
3
19
15
18
3
2
24
6
5
6
10
9
1
5
8
10
5
13
36
14
4
9
12
7
3
1
2
1
5
9
12
4
3
5
4
14
8
2
3
7
29
14
9
9
6
10
1
1
1
3
6
4
2
4
13
5
2
7
7
5
5
11
10
23
2
5
8
1
8
3
6
27
6
16
1
6
10
3
5
3
11
3
1
9
5
4
9
5
1
2
22
2
5
9
4
7
2
10
6
5
3
4
3
19
11
2
4
4
6
2
7
1
3
10
22
13
3
4
3
2
4
8
2
4
2
5
3
7
1
1
3
3
4
6
2
3
8
3
6
4
6
2
1
2
8
2
5
9
6
3
3
2
13
2
5
1
3
1
4
3
5
4
11
3
6
1
2
1
4
2
5
2
3
2
3
11
1
3
4
5
6
5
2
2
4
2
1
2
1
6
1
7
1
2
8
3
3
7
4
5
1
5
2
5
1
2
5
2
9
5
2
1
5
5
3
2
2
2
2
4
2
5
2
1
2
1
4
2
4
2
10
1
4
2
1
3
1
2
3
4
1
1
2
1
1
2
4
7
8
1
2
2
5
3
1
10
1
3
1
2
1
1
9
2
5
1
4
3
2
3
4
1
2
1
1
3
3
1
3
3
3
3
3
1
2
1
1
3
1
5
2
2
1
1
2
1
1
1
4
1
3
1
1
1
1
1
1
2
1
1
3
1
2
1
1
2
2
3
1
1
2
1
1
1
1
1
3
1
2
4
1
2
1
3
1
1
4
1
1
1
1
1
1
1
1
2
1
1
1
1
1
1
1
1
1
4
1
2
2
1
2
2
1
1
1
2
2
1
1
1
1
1
1
1
1
1
2
2
1
1
1
3
1
1
1
1
1
1
1
1
1
1
1
1
2
1
1
1
1
1
1
1
1
1
1
1
1
1
1
2
1
1
1
1
1
1
1
1
2
1
1
1
1

## Sheet: Figure5e-1
specificity	urgency	severity	absence
30	50	50	90
40	90	80	90
40	90	85	100
30	90	80	90
20	90	80	90
30	90	85	90
20	90	80	10
50	90	50	90
30	90	80	100
20	90	80	90
30	90	80	10
50	90	80	100
20	90	85	90
0	90	90	100
0	90	0	100
30	90	80	90
30	90	50	90
20	90	70	100
0	100	0	100
30	90	85	80
30	90	80	90
20	90	80	100
90	20	10	90
30	90	85	10
40	80	50	90
20	90	90	80
30	90	80	100
30	90	80	90
30	90	80	90
40	90	80	90
50	90	80	10
20	90	50	90
50	90	85	100
20	90	80	90
30	80	50	90
30	90	80	10
20	90	85	90
30	90	80	10
20	90	90	100
30	90	80	10
20	90	70	100
30	90	80	90
30	90	80	10
20	90	50	90
40	90	85	50
40	90	50	90
20	90	80	90
20	90	80	10
40	90	50	100
30	90	50	90
30	90	80	10
40	90	85	100
30	90	80	10
30	90	50	90
30	80	50	90
20	90	50	100
40	90	80	90
30	90	80	90
30	90	80	100
90	50	10	90
30	90	80	10
30	90	80	90
30	90	80	20
30	90	80	90
20	90	80	10
30	90	80	20
40	90	80	90
40	90	80	10
30	90	50	90
20	90	85	100
50	90	85	100
30	90	80	90
50	90	85	10
30	60	10	90
30	90	85	90
30	90	80	90
80	90	50	90
30	90	80	90
50	90	80	90
30	80	50	90
30	90	85	10
30	90	50	90
50	90	80	50
20	90	80	90
20	90	50	90
20	90	80	100
30	90	85	90
30	90	80	10
70	90	85	10
30	80	70	10
30	90	80	10
30	80	50	90
20	90	85	90
30	90	80	90
30	90	50	90
30	90	10	90
85	90	85	10
40	50	50	90
80	30	10	90
20	90	80	90
30	90	80	90
40	90	85	10
30	90	50	90
30	50	50	80
40	90	50	90
20	90	80	90
30	90	85	10
30	90	50	90
30	90	80	90
40	50	50	90
30	90	80	20
30	90	80	90
40	90	80	30
20	50	50	90
40	90	80	100
50	90	80	90
50	90	50	90
50	100	90	10
20	90	80	10
20	90	80	90
30	90	80	100
80	90	85	90
30	90	85	10
50	90	85	10
50	90	85	10
30	90	50	80
30	90	50	90
50	80	85	10
30	90	80	100
50	90	85	10
40	90	80	100
30	90	60	90
30	50	50	90
20	90	85	80
20	90	70	90
40	90	70	100
40	90	85	100
20	90	85	90
50	90	85	10
30	90	80	90
30	90	50	90
50	90	60	90
30	90	80	20
30	90	80	90
30	90	85	90
30	90	85	90
30	90	70	90
30	90	85	90
30	90	80	10
30	90	85	90
30	90	80	90
30	90	50	90
30	90	50	90
30	90	80	90
40	90	50	90
40	80	50	90
40	90	90	10
0	0	0	100
30	90	80	10
30	50	50	90
90	90	85	10
30	90	85	100
20	90	80	90
20	90	80	100
50	90	80	100
20	90	50	90
40	90	80	90
50	90	80	10
30	90	80	100
50	90	80	10
30	50	10	90
50	90	50	90
40	90	80	10
40	90	80	100
50	90	60	90
30	90	50	90
30	90	80	100
30	90	80	90
40	90	50	90
40	90	80	100
20	90	85	90
40	90	85	10
50	90	85	50
30	90	85	20
60	90	80	10
30	90	50	90
30	90	50	10
20	90	80	100
50	90	85	10
40	90	80	90
40	90	80	10
50	90	80	10
40	90	50	90
30	90	80	10
30	90	80	90
40	90	80	10
50	90	80	90
30	90	10	90
30	80	50	90
30	90	80	10
30	90	80	90
20	80	60	100
30	90	50	90
40	80	50	90
30	90	80	90
30	90	80	10
40	90	80	90
30	90	85	10
20	90	50	90
30	90	80	100
30	90	50	90
30	90	85	90
30	90	80	10
30	90	80	90
30	90	70	80
80	90	85	100
30	90	85	10
30	90	80	90
10	90	50	100
30	90	85	90
30	90	80	90
40	90	80	100
20	90	70	90
30	90	85	10
40	90	70	100
30	90	80	90
30	80	10	90
20	90	85	90
30	90	80	10
30	90	50	90
50	90	80	90
50	90	80	90
40	90	85	90
20	90	85	90
40	90	80	90
30	90	80	100
50	90	85	100
30	90	80	100
40	90	85	10
30	90	80	90
20	90	85	100
20	90	85	90
40	50	10	90
30	90	50	90
40	90	80	10
40	90	60	90
30	90	80	10
50	90	85	10
30	80	70	10
30	90	85	90
30	90	60	90
50	90	85	10
40	90	85	90
30	90	80	100
50	90	85	10
30	90	80	100
30	90	85	90
30	90	80	90
50	90	50	100
30	90	50	80
40	90	85	10
30	90	80	90
40	90	85	90
40	90	50	90
50	90	80	90
50	80	50	90
30	90	50	90
30	90	70	10
30	90	80	100
30	90	50	100
30	50	10	90
40	90	60	10
40	90	85	10
20	90	50	90
50	90	50	90
40	90	80	90
40	90	60	90
30	90	80	90
30	90	50	90
30	90	80	10
40	90	80	10
30	90	50	90
40	80	50	90
30	80	70	90
30	90	85	80
20	90	80	10
50	90	85	10
30	90	80	90
40	90	50	90
30	90	60	90
40	90	50	90
40	90	50	90
20	90	80	90
30	90	85	90
30	90	70	10
50	90	80	10
40	90	80	100
40	90	85	10
50	90	85	100
50	100	90	10
50	90	80	90
30	90	80	10
40	80	50	90
50	90	50	90
30	60	50	80
30	90	50	90
30	90	85	90
30	80	80	90
50	90	80	100
30	90	50	90
30	90	50	90
30	90	50	90
30	90	80	10
50	90	85	100
30	50	50	90
30	90	85	90
50	90	80	50
30	90	85	10
20	90	80	10
30	90	80	90
30	90	80	10
30	90	80	10
30	90	80	100
30	90	80	10
50	90	85	10
30	90	10	90
50	90	85	10
30	50	30	90
50	90	80	10
30	90	80	90
50	90	80	10
50	90	85	90
40	90	50	90
20	90	90	100
30	90	80	90
40	90	70	100
40	90	50	90
30	90	50	90
30	50	50	90
20	90	85	90
30	80	50	90
30	90	85	10
20	90	80	100
30	50	50	80
30	90	80	10
20	90	90	80
30	90	80	80
30	90	50	90
50	90	80	90
40	90	60	90
30	90	80	90
20	90	80	100
50	90	80	90
30	90	70	90
20	50	90	90
30	90	50	100
30	90	80	90
30	90	80	90
30	90	80	20
50	90	85	10
30	90	80	90
30	90	50	90
30	90	50	90
20	90	85	90
40	90	50	90
20	90	80	90
60	90	90	10
50	90	85	100
30	90	50	90
30	90	70	10
30	80	50	80
30	90	80	10
20	90	80	100
40	90	80	10
40	90	70	10
20	90	90	80
50	90	80	90
30	90	80	90
30	90	80	100
30	80	50	90
50	90	80	10
30	90	85	50
30	90	80	90
30	80	50	90
40	90	80	100
30	90	50	90
30	90	80	10
30	90	80	100
50	90	85	50
30	90	80	80
40	90	80	90
30	90	50	90
30	90	50	90
20	90	90	10
20	90	85	10
30	90	85	10
20	90	80	10
30	90	50	90
50	90	80	10
40	90	85	100
40	90	50	90
30	90	85	90
20	90	90	10
30	90	80	90
20	90	70	90
50	90	85	50
50	90	50	90
50	90	85	10
20	90	85	10
30	90	80	10
40	90	60	90
30	90	80	90
40	90	85	90
30	90	80	10
50	90	85	90
30	90	85	80
20	90	85	90
30	90	80	100
40	90	80	90
30	90	80	90
30	90	50	90
30	90	50	90
30	90	80	100
40	90	60	10
30	90	80	10
30	90	70	100
40	90	50	90
30	90	50	90
30	90	85	10
40	90	85	10
40	90	80	90
85	90	90	10
30	90	80	10
20	90	80	90
40	30	10	90
20	90	50	90
30	90	50	90
50	90	30	90
20	90	85	90
40	90	50	90
0	0	0	100
20	90	80	90
40	80	70	90
20	90	80	10
40	90	85	20
20	90	80	10
40	90	80	90
50	90	85	100
50	90	85	10
30	90	50	90
30	90	80	85
40	90	80	90
70	90	85	10
50	90	80	100
30	90	85	100
50	90	80	90
40	90	85	90
40	90	85	10
20	90	90	80
40	90	85	10
40	90	80	10
30	90	85	20
20	90	50	20
50	90	85	50
30	90	80	10
20	90	90	10
40	90	60	80
40	90	85	100
30	90	80	80
50	90	85	10
30	90	80	10
50	90	80	100
30	90	85	90
40	90	50	90
20	90	85	100
30	90	50	90
30	90	80	100
60	90	80	10
20	90	85	100
60	90	85	10
30	90	70	10
30	90	80	10
0	90	50	100
0	0	0	100
20	90	85	90
20	90	50	90
30	90	50	100
50	100	90	50
20	90	80	10
20	90	80	90
50	90	85	10
80	100	90	20
50	90	80	50
30	90	60	90
40	90	60	10
30	20	10	90
30	90	80	90
40	90	60	90
50	90	80	100
40	90	50	90
40	90	85	10
30	20	10	90
30	90	80	10
40	90	80	80
20	90	80	90
30	90	85	100
40	90	70	90
40	90	80	10
30	90	85	90
50	90	80	90
40	90	85	90
10	90	90	100
30	90	85	90
20	90	80	90
0	100	75	100
20	90	80	10
30	80	50	90
30	90	80	90
30	90	85	10
30	90	85	90
30	90	80	80
20	90	85	10
30	80	50	90
40	80	50	90
50	90	80	10
20	90	80	10
30	90	50	100
30	90	80	10
20	90	50	90
30	90	85	10
30	90	85	100
20	90	50	90
20	90	80	10
30	90	85	90
30	80	50	90
30	90	50	100
30	90	50	90
20	90	90	10
30	90	80	80
20	90	80	90
30	90	70	10
30	90	80	90
30	90	85	90
30	90	80	90
50	90	85	90
50	90	80	100
20	90	80	10
40	90	50	100
60	90	85	10
30	90	85	80
40	90	50	90
30	90	80	20
30	90	80	10
40	90	85	10
30	90	50	100
30	90	70	10
20	90	75	100
50	90	80	50
30	90	80	90
40	90	50	90
30	90	50	90
10	90	50	90
40	90	70	100
30	90	80	90
40	90	50	90
30	90	80	10
40	90	80	10
30	90	80	90
50	90	85	90
30	90	50	10
30	90	80	90
80	90	85	10
30	90	50	90
30	90	80	90
30	90	85	80
30	90	80	10
20	90	70	100
50	80	50	20
20	90	80	100
30	90	50	90
20	90	90	10
20	80	70	90
40	90	50	90
30	90	50	90
30	90	80	90
20	90	70	90
40	60	50	90
20	90	85	100
30	90	80	10
20	90	90	10
30	90	80	10
50	90	85	90
30	90	85	90
20	90	80	10
40	90	85	90
20	90	80	100
30	90	50	90
30	90	50	90
30	50	50	90
40	90	85	80
20	90	80	10
20	90	90	10
50	90	85	100
50	90	50	90
20	90	80	90
20	90	80	10
30	90	80	100
50	90	85	10
50	90	80	100
20	90	80	90
30	90	50	90
30	90	50	90
30	80	50	90
40	90	60	90
40	90	80	90
40	90	50	90
90	50	20	90
30	90	20	90
40	90	80	10
30	90	80	10
40	90	50	100
40	90	80	10
30	90	90	10
40	90	80	100
30	90	80	10
20	90	80	90
20	90	85	80
20	90	80	100
30	90	80	90
50	90	50	100
30	90	10	90
50	90	50	90
20	90	80	100
30	50	50	90
40	90	50	90
30	90	80	10
30	90	85	90
30	80	55	90
20	90	80	10
50	90	60	10
40	60	50	90
40	90	85	10
60	90	85	100
20	90	85	100
40	90	50	90
30	90	80	90
50	90	50	90
30	90	80	100
30	90	60	10
30	90	80	10
40	90	60	90
20	90	80	90
0	70	0	100
40	80	50	20
50	90	85	50
20	90	85	10
30	90	80	10
40	90	70	90
30	90	80	90
40	90	80	100
20	90	80	10
20	90	50	90
30	90	70	10
50	90	85	10
30	90	50	90
30	90	85	10
30	90	50	80
20	90	80	90
30	90	50	90
20	90	80	10
30	90	85	90
50	90	30	100
50	90	80	90
40	90	85	20
20	90	80	100
30	90	80	10
40	90	70	100
30	90	50	90
40	90	85	80
30	80	50	90
50	90	10	90
50	90	85	100
30	90	80	10
50	90	80	90
30	90	50	90
50	90	80	100
20	90	85	100
20	90	85	90
80	90	50	10
30	90	80	90
30	90	10	90
30	90	85	90
40	90	80	90
0	90	0	100
30	85	80	90
50	90	85	10
30	90	80	90
30	90	80	90
40	90	50	90
30	90	80	90
30	90	50	100
20	90	85	90
60	90	85	10
30	90	80	90
30	90	80	90
60	90	85	10
30	90	50	90
20	90	80	10
30	90	80	10
30	90	80	80
50	90	80	100
30	90	85	10
40	90	80	10
20	90	50	80
0	0	0	100
50	90	60	100
30	90	80	10
50	90	80	90
40	90	50	90
20	90	80	100
30	90	85	80
30	90	85	90
30	90	80	90
30	90	50	90
40	90	80	10
40	90	80	10
40	90	85	100
20	80	50	90
30	50	50	90
50	90	80	10
20	90	85	80
30	90	50	90
40	90	85	10
30	90	85	90
40	90	70	90
50	90	85	10
40	90	80	90
40	90	85	10
30	90	80	10
60	90	85	10
0	90	50	100
20	90	80	100
40	90	70	90
20	90	50	10
50	90	80	90
50	90	85	90
30	90	50	90
50	90	85	10
40	90	80	100
20	90	50	10
50	90	50	90
30	90	80	90
30	90	50	90
30	90	85	100
20	90	80	10
20	90	80	90
30	90	80	90
30	90	85	100
50	90	80	90
20	90	80	100
20	90	80	100
30	90	85	90
20	90	85	90
30	90	85	10
30	90	80	10
50	90	85	10
20	90	85	10
30	90	80	90
40	90	85	100
40	90	50	90
30	90	80	90
30	90	80	10
40	90	85	10
30	90	85	10
30	70	50	90
30	90	50	90
10	50	0	100
30	50	50	80
40	90	80	90
40	90	50	90
20	90	85	90
40	90	50	100
40	90	85	20
40	90	50	90
20	90	80	10
40	90	50	90
40	90	80	20
30	90	85	90
40	90	80	10
40	90	50	90
30	90	80	90
30	90	80	90
20	90	80	90
20	90	85	10
30	90	50	90
40	90	85	10
20	90	80	90
30	90	50	80
50	30	10	90
40	50	20	90
30	90	80	90
30	90	50	90
50	90	60	100
50	90	80	100
30	90	80	100
50	90	85	50
10	90	50	10
40	90	80	90
0	90	0	100
30	90	85	90
40	90	60	90
20	90	70	100
40	90	50	90
20	90	50	90
30	90	50	90
30	90	80	90
20	90	80	100
40	90	85	80
40	90	85	10
30	90	80	10
30	90	85	10
40	60	50	90
50	90	85	10
40	90	85	80
20	90	85	10
40	90	80	10
30	90	50	90
20	90	80	100
20	90	80	10
20	90	70	100
20	90	80	100
30	90	50	90
30	90	80	90
30	90	50	10
20	90	50	90
30	80	50	90
50	90	85	50
30	90	85	100
40	90	50	100
30	90	85	80
40	90	70	90
30	90	50	90
30	90	80	10
40	90	80	80
30	90	85	100
50	90	80	10
40	90	80	10
40	90	80	10
30	90	85	90
40	90	50	90
20	90	85	90
20	90	85	80
40	90	85	100
50	90	85	100
30	90	85	90
50	90	85	10
30	90	80	100
40	50	50	90
30	90	80	90
70	90	85	10

## Sheet: Figure5e-2
specificity	urgency	severity	absence
30	20	42	80
40	20	70	90
30	20	70	90
30	20	42	90
30	20	50	90
40	20	15	90
30	20	50	90
60	20	42	90
30	20	50	90
30	20	50	90
40	20	60	90
80	20	15	90
90	20	42	90
40	20	60	90
40	20	64	90
30	20	42	90
40	20	64	90
40	20	50	90
30	20	42	90
50	20	50	90
30	20	60	90
90	20	64	90
30	20	50	90
40	50	64	90
40	20	70	90
30	20	50	90
30	20	50	90
50	20	42	90
80	20	64	90
30	20	50	90
40	20	5	90
30	20	50	90
30	20	50	90
30	20	42	90
30	20	50	90
30	20	42	90
30	20	50	90
30	20	42	90
40	20	60	90
40	20	50	90
40	20	50	90
40	20	50	90
90	20	50	90
40	30	42	10
40	20	50	90
50	20	80	90
85	20	15	90
40	20	64	90
40	20	50	90
40	20	50	90
40	20	60	90
30	20	50	90
30	20	70	90
40	30	42	90
30	20	42	90
30	20	50	90
90	20	64	90
30	20	50	90
80	20	42	90
30	20	64	90
50	20	64	90
30	20	15	90
40	20	80	90
40	20	70	90
40	20	50	90
40	20	50	90
30	20	42	90
90	20	15	90
30	20	42	90
30	20	70	90
30	20	70	90
40	20	60	90
40	20	50	90
40	20	80	90
90	20	10	90
40	20	15	90
40	20	70	90
40	20	50	90
40	20	70	90
40	20	70	90
30	20	70	90
30	20	64	90
40	20	80	100
30	20	64	90
30	20	50	90
90	20	42	90
80	20	42	90
40	20	70	90
30	50	64	90
80	20	50	90
30	20	50	90
30	20	42	90
90	20	50	90
30	20	50	90
40	20	70	90
40	20	70	90
30	20	15	90
40	20	70	90
20	20	15	90
30	20	50	90
40	20	42	80
30	20	50	90
30	20	42	90
40	20	70	90
30	20	42	90
30	20	64	90
30	20	50	90
80	20	15	90
50	20	70	90
30	10	15	90
90	20	64	90
30	20	64	90
90	20	10	90
40	50	70	90
40	20	50	90
30	20	50	90
30	20	70	90
60	20	15	90
40	20	15	90
30	20	50	90
40	20	64	90
40	20	15	90
30	20	50	90
60	20	42	90
40	20	50	90
30	20	50	90
30	20	50	90
30	20	42	90
75	20	50	90
40	20	50	90
30	20	70	90
40	20	15	90
60	30	42	10
40	50	15	90
30	20	50	90
30	20	50	90
30	20	15	90
90	20	10	90
30	20	70	90
80	20	42	90
30	20	50	90
30	20	50	90
40	20	64	90
30	20	42	90
40	20	80	90
30	20	64	90
30	20	50	90
30	20	50	90
40	20	50	90
90	20	42	90
30	20	42	90
50	20	15	90
40	20	50	90
40	20	50	90
40	20	70	90
40	20	80	90
30	20	50	90
50	20	50	90
30	20	50	90
90	20	15	90
30	20	15	90
40	20	53	90
30	20	50	90
40	20	64	90
40	20	70	90
30	20	42	90
30	20	50	90
90	10	5	95
30	20	50	90
30	20	64	90
30	20	42	90
30	20	50	90
90	30	64	90
30	20	50	90
40	30	70	90
40	20	70	90
30	20	50	90
30	20	64	90
30	20	70	90
30	20	50	90
40	20	50	90
40	20	42	90
40	20	10	90
40	20	50	90
30	20	64	90
30	20	42	90
40	20	50	90
30	20	42	90
85	20	15	90
30	20	70	90
40	20	70	90
30	20	42	90
40	20	50	90
30	20	42	90
30	20	70	90
30	20	50	90
40	10	5	90
40	20	60	90
30	20	42	90
30	20	50	80
40	20	15	90
30	20	15	90
40	20	50	90
30	20	64	90
40	20	50	90
30	20	50	90
30	20	42	90
30	20	42	90
40	20	70	90
30	20	64	90
30	20	42	90
90	30	50	90
30	20	50	90
30	20	50	90
40	50	15	90
40	20	60	90
40	20	42	90
50	20	15	90
30	20	90	90
30	20	42	90
30	20	64	90
30	20	50	90
30	20	50	90
30	20	64	90
30	20	50	90
30	20	42	90
40	20	42	90
30	20	15	90
85	20	64	90
30	20	42	90
30	20	50	90
40	20	50	90
40	20	70	90
40	20	70	90
30	20	50	90
60	20	50	90
30	20	50	90
30	20	42	90
30	20	42	90
90	20	10	90
50	20	80	90
60	20	10	90
30	20	50	90
90	20	42	90
30	20	70	90
30	20	42	90
30	20	50	90
40	20	50	90
30	20	42	90
30	20	50	90
30	20	50	90
30	20	10	90
30	20	42	90
50	20	15	90
30	20	64	90
40	20	50	90
90	30	42	90
40	20	70	90
30	20	20	90
100	20	64	100
40	20	50	90
30	20	50	90
30	20	15	90
40	20	50	90
90	20	64	100
30	20	50	90
30	20	70	90
40	20	50	90
40	20	70	90
30	20	50	90
75	20	65	90
90	20	15	90
30	20	50	90
40	20	50	90
30	50	42	90
30	20	42	90
30	20	50	90
30	20	70	90
85	10	5	90
40	20	5	90
30	20	42	90
90	30	42	90
30	20	70	90
30	20	42	90
40	20	60	90
30	20	50	90
40	20	70	90
90	30	42	90
40	50	50	90
30	20	50	90
30	20	50	90
30	20	64	90
75	20	42	90
30	20	70	90
30	20	70	90
80	20	15	90
90	30	42	90
40	20	70	90
90	20	50	90
30	20	50	90
40	20	70	90
30	20	42	90
40	20	70	90
50	20	50	90
50	20	42	90
60	20	70	90
40	20	64	90
90	20	15	90
30	20	50	90
90	30	64	90
30	20	15	90
40	20	50	90
30	20	42	90
80	20	4	90
30	20	50	90
40	20	70	90
40	20	70	90
40	20	60	100
30	20	50	90
30	20	50	90
30	10	15	90
30	20	64	90
30	20	50	90
30	20	64	90
30	20	64	90
30	20	70	90
30	20	42	90
30	20	42	90
50	20	64	90
80	20	5	90
80	20	15	90
40	20	80	90
40	20	70	90
30	20	50	90
30	20	50	90
30	20	50	90
75	20	53	90
90	20	64	90
40	20	50	90
90	20	10	90
30	20	50	90
30	20	50	90
30	20	15	90
50	20	50	90
30	20	50	90
40	20	50	90
30	20	42	90
40	20	80	90
30	20	50	90
30	20	64	90
30	20	42	90
40	20	50	90
30	20	70	90
30	20	42	90
30	20	50	90
90	30	15	90
40	20	64	90
80	20	4	90
40	20	42	90
30	20	42	90
30	20	50	90
90	20	15	90
40	20	70	90
80	20	5	90
30	20	34	90
40	20	64	90
40	20	50	90
40	20	42	90
90	30	50	90
40	20	50	90
40	20	64	90
30	20	42	90
30	20	50	90
30	20	64	90
30	20	50	90
80	20	15	90
90	20	42	90
30	20	64	90
30	20	42	90
40	20	60	90
40	20	80	90
30	20	50	90
40	20	70	90
30	20	64	90
30	20	50	90
30	20	50	90
30	20	70	90
80	20	64	90
20	30	50	90
30	20	60	90
80	20	50	90
30	20	70	90
40	20	50	90
80	20	90	90
40	20	42	90
40	20	42	90
30	20	64	90
30	20	50	90
40	20	15	90
50	20	50	90
30	20	50	90
70	20	10	90
30	20	50	90
40	20	60	90
30	20	50	90
40	20	50	90
30	20	50	90
30	20	50	90
70	20	50	90
30	20	64	90
85	20	5	90
30	20	15	90
40	20	42	90
30	20	15	90
30	20	15	90
30	20	50	90
30	20	70	90
30	20	42	90
30	20	42	90
40	20	42	90
30	20	50	90
90	20	15	90
40	20	50	90
90	20	15	90
30	20	15	90
30	20	70	90
90	20	15	90
30	10	70	90
30	20	50	90
80	20	5	90
30	20	15	90
30	20	70	90
30	20	50	90
30	20	50	90
30	20	42	90
30	20	42	90
30	20	50	90
40	20	50	90
40	20	50	90
80	20	50	90
30	20	15	90
40	20	50	90
30	20	50	90
40	20	70	90
40	20	50	90
90	30	64	90
30	20	64	90
30	20	50	90
40	20	50	90
40	20	50	90
40	20	42	90
90	20	10	90
40	20	42	90
30	20	50	90
60	20	15	90
40	20	50	90
30	20	64	90
30	20	42	90
40	20	70	90
30	20	42	90
30	20	70	90
40	20	80	90
50	20	70	90
30	20	64	90
30	20	42	90
30	20	50	90
30	20	50	90
85	20	5	90
30	20	42	90
30	20	42	90
40	20	50	90
40	20	70	90
30	20	50	90
30	20	50	90
40	20	60	90
30	20	75	90
40	20	70	90
30	20	42	90
40	20	50	90
30	20	42	90
40	20	15	90
20	20	64	90
90	20	50	90
40	20	50	90
30	20	50	90
30	20	50	90
30	20	64	90
30	20	70	90
50	20	64	90
30	20	64	90
30	20	42	90
40	20	60	90
30	20	42	10
30	20	50	90
30	20	50	90
40	20	80	90
30	20	50	90
40	20	64	90
40	20	10	90
40	20	50	90
30	20	42	90
90	20	64	90
40	50	80	90
30	20	64	90
40	20	70	90
30	20	42	90
30	20	50	90
40	20	80	90
30	20	50	90
30	20	60	90
30	50	80	90
30	20	42	90
30	20	50	90
30	20	64	90
90	20	42	90
30	20	70	90
30	20	50	90
30	20	42	90
40	20	4	90
50	20	80	90
40	20	50	90
40	20	50	90
80	20	64	90
30	20	50	90
30	20	50	90
40	20	50	90
50	30	80	90
30	20	50	90
30	20	64	90
40	20	70	90
40	20	70	90
30	20	42	90
30	20	50	90
30	10	15	90
40	20	70	90
40	20	50	90
20	20	64	90
90	10	5	100
30	20	70	10
40	20	50	90
30	20	50	90
30	20	15	90
30	20	50	90
40	30	80	90
30	20	50	90
50	20	80	90
70	50	75	20
30	20	50	90
90	20	10	90
30	20	50	90
40	20	80	90
30	20	50	90
40	20	50	90
80	20	10	90
80	20	64	100
40	20	50	90
80	20	42	90
30	20	42	90
30	20	50	90
85	20	15	90
75	20	15	90
85	20	42	90
40	20	70	90
40	20	64	90
80	20	64	90
30	20	50	90
40	20	80	90
50	20	15	90
40	20	50	90
30	20	50	90
30	20	50	90
30	20	50	90
40	20	50	90
30	20	42	90
30	20	50	90
30	20	50	90
80	20	15	90
30	20	50	90
30	20	50	90
60	20	80	90
40	20	50	90
30	20	42	90
40	20	70	90
30	20	70	90
90	20	10	90
30	20	50	90
90	20	15	90
30	20	64	90
40	20	50	90
75	20	42	90
90	20	10	90
30	20	50	90
40	20	50	90
40	20	50	90
40	20	80	90
40	20	15	90
30	20	50	90
40	20	70	90
30	20	70	90
30	20	70	90
80	20	15	90
40	20	50	90
20	30	64	90
30	20	50	90
30	20	50	90
50	20	10	90
90	20	15	90
30	20	70	90
30	20	42	90
50	20	70	90
30	20	20	90
90	20	42	90
40	20	50	90
40	20	64	90
40	20	50	90
90	20	64	90
40	20	80	90
80	20	42	90
90	20	10	90
40	20	50	90
40	20	50	90
30	20	50	90
90	20	42	90
40	20	50	90
30	20	64	90
30	30	70	90
40	20	80	90
40	20	50	90
30	20	42	90
70	20	15	90
90	20	64	90
40	50	64	90
30	20	50	90
90	20	42	90
30	20	50	90
40	20	50	90
40	20	10	90
20	10	50	90
80	20	64	90
30	20	64	90
30	20	42	90
40	20	70	90
40	20	50	90
30	20	42	90
30	20	15	90
80	20	4	90
30	20	50	90
40	20	80	90
40	20	64	90
30	20	50	90
40	20	70	90
30	20	50	90
30	20	70	90
30	20	50	90
30	20	42	90
40	20	50	90
30	20	42	90
30	20	42	90
30	20	50	90
85	20	64	90
30	20	42	90
40	20	80	90

## Sheet: Figure5f-1
GPT-4		AgentMD
fpr	tpr	fpr	tpr
0	0	0	0
0.3125	0.5	0	0.25
0.6875	0.75	0.0625	0.25
0.6875	1	0.1875	0.75
0.8125	1	0.4375	1
1	1	0.5	1
		0.75	1
		0.875	1
		1	1

[truncated: 3 more sheets: Figure5f-2, Figure5f-3, Figure5f-4]
